# Supplementary material for: Novel Acylated Naringin Enhances Propionate Release and Stimulates the Growth of Flavanone-Metabolizing Bacteria in an In Vitro Batch Fermentation Model
Source: Life (Basel). 2025 Jun 17;15(6):967. doi: 10.3390/life15060967 (PMC12193867; doi:10.3390/life15060967)
Supplement: Supplementary file 1 [file life-15-00967-s001.zip]

Archive with 1 entries (1 files):
- life-3657123-supplementary.pdf
